# Supplementary material for: Vegetation Controls on Weathering Intensity during the Last Deglacial Transition in Southeast Africa
Source: PLoS One. 2014 Nov 18;9(11):e112855. doi: 10.1371/journal.pone.0112855 (PMC4236122; doi:10.1371/journal.pone.0112855)
Supplement: Table S1 — Pollen counts from core MAL05-2A. (XLSX) [file pone.0112855.s001.xlsx]

## Sheet: pollen percentages
Supplementary Table 1. Raw pollen counts used for this study.
age (cal yr BP)	Absolute Depth (mblf)	Poaceae	Cyperaceae	Typha	Ascolepis	Canthium	Artemisia	Ambrosia	Vernonia-type	Asteraceae undiff.	Apiaceae undiff.	Peucedanum-type	Torilis-type	Urtica	Laportea-type	Lotus	Stemodia-type	Begonia-type	Leonotis-type	Ocinum-type	Hyptis-type	Cerastium-type	Suaeda-type	Achyranthes-type	Celosia-type	Sericocomopsis-type	Cornulaca/Aerva	Althernanthera-type	Amaranthaceae-Chenopodiaceae undiff.	Linaria	Cassia	Aeschynomene	Thalictrum	Plantago	Hibiscus	Vahlia	Polygonum senegalense-type	Commelina-type	Xymalos	Impatiens	Ottelia	Retionaceae undiff.	Monocot undiff.	Podocarpus	Pinus	Croton-type	Juniperus	Myrica	Faurea
9546.7	5.904	207	81	0	2	0	9	0	0	0	0	0	0	6	0	1	0	0	0	0	1	0	0	0	0	0	0	0	0	1	0	1	0	0	0	0	0	1	1			2	0	2	0	0	1	6	0
9669.6	5.955	149	38	2	6	0	2	0	0	0	1	1	0	0	0	0	0	0	0	0	0	0	0	0	0	0	0	1	0	0	0	0	1	0	0	0	0	0					0	1	0	0	0	6	2
9790	6.005	103	27	0		0	0	0	0	2	0	0	0	3	0	0	1	0	0	0	0	0	1	0	0	0	0		0	1	0	0	0	0	0	0	0	0					0	0	0	0	0	2	1
10026.2	6.103	123	25	0	4	0	2	0	0	0	0	0	0	3	0	0	0	0	0	0	0	0	0	0	0	0	0	0	0	0	0	1	0	0	0	0	0	0	0	0		0	0	0	0	0	0	2	2
10146.6	6.153	169	25	1	2	0	2	0	0	0	0	0	1	2	0	0	0	0	0	0	0	0	0	0	0	0	0		0	1	1	0	0	0	0	0	0	0					0	1	0	1	1	10	0
10382.8	6.251	209	52	0	0	0	3	0	0	2	0	0	0	1	0	0	0	0	1	0	0	0	0	0	0	0	0	0	0	0	0	0	0	0	0	0	0	0	0			0	0	3	0	0	1	8	1
10621.3	6.35	186	57	0	1	0	0	0	0	0	0	0	0	4	0	0	0	0	0	0	0	0	0	0	2	0	0		0	0	0	0	0	0	0	0	0	0					0	2	0	0	1	8	1
10883.9	6.459	274	61	0		0	6		0	2	1	0		2		1	1	1	1					1		0				0	0	0						1						2		1	1	8	0
11002	6.508	265	40	0		0	2	1	1	1	1	0	1	1	1	0	0	0	0	0		0	0	0	0	0			0	1	3	0	0	0	0	0		0					1	4	0	2	0	6	0
11264.6	6.617	141	29	0	0	0	4	1	1	0	0	0	0	3	0	0	0	0	0	0	0	0	1	0	0	0	0	0	0	1	0	0	0	0	0	0	0	0	0			0	0	7	0	0	0	3	2
11469.5	6.702	248	54	0		0	1	0	0	1	0	0	0	1	0	1	0	0	0	0		0	0	1	0	0	0		0	1	1	0	0	0	0	0	0	0					0	18	0	0	1	8	1
11715.2	6.804	197	48	0	0	0	1	0	0	0	0	0	0	5	0	0	0	0	1	0	0	0	0	0	0	0	0	0	0	2	1	0	0	0	0	1	0	0	0			0	0	10	1	0	1	7	2
11953.8	6.903	176	66	0		1	3	0	0	5	0	0	2	3	0	0	0	0	0	0	0	0	0	0	1	1	0		0	5	0	0	0	0	0	0	0	0					0	32	0	5	11	19	2
12081.3	6.957	176	73	1	4	0	4	0	0	0	0	0	1	6	1	1	0	0	1	0	0	0	0	0	0	0	0	0	0	3	2	1	0	0	0	0	0	0	0	0		0	0	31	0	4	5	7	3
12273.5	7.051	105	33	0	1	0	0	0	0	0	0	0	0	5	0	0	0	0	0	0	0	0	0	0	0	0	0	0	0	0	1	0	0	1	0	0	0	0	0			0	1	20	0	1	1	11	3
12355.3	7.091	205	64	2	2	1	4	1	0	1	0	0	0	10	1	0	0	0	0	0	1	0	0	0	1	0	0	0	0	3	1	0	0	0	0	0	0	0	0	0		0	1	30	0	3	13	12	0
12476	7.15	134	79	1	1	0	1	0	0	2	0	0	0	11	0	0	0	1	0	0	0	0	0	0	0	0	0	0	0	2	0	0	0	0	0	0	0	0					0	27	0	2	6	14	4
12686.6	7.253	154	65	1	1	0	3	0	1	1	0	0	0	8	0	0	0	0	1	0	0	0	0	0	0	0	0	0	0	4	2	0	0	0	0	0	0	0	0			0	3	20	0	2	0	8	4
12799.1	7.308	189	78	1		0	3	0	0	2	0	0	0	4	1	0	0	0	0	0		0	0	0	0	0			0	1	0	0	0	0	0	0	1	0					0	25	0	2	10	22	4
12999.5	7.406	175	43	0	0	0	4	0	1	0	0	1	0	4	0	0	0	0	0	0	0	0	0	0	0	0	0	0	0	2	2	1	0	1	0	0	0	1	0			0	0	13	0	1	7	8	4
13202	7.505	234	64	1		0	7	0	0	5	0	1		0	1	0	0	0	1	2		0	0	0	0	0			0	2	2	0	0	0	0	0		0					0	14	0	1	4	6	3
13304.2	7.555	137	59	0	0	0	2	1	0	3	0	0	0	2	1	0	1	0	0	0	0	0	0	0	0	1	0	0	0	3	2	1	0	0	0	0	0	0	0			0	0	14	0	1	1	11	4
13404.4	7.604	213	75	0		0	6	0	1	7	0	0	0	6	2	0	0	0	2	2		0	0	0	1	0			0	3	1	0	1	0	0	0	0	0					0	28	0	0	3	8	4
13606.9	7.703	235	78	0		0	4	1	0	5	0	0	1	3	0	1	0	0	0	0		0	0	0	0	2			0	5	1	0	0	0	0	0		0					0	20	0	1	2	13	2
13807.3	7.801	177	35	1		0	2	0	0	4	0	1	0	2	0	0	0	0	0	0	0	0	0	0	0	0	0		0	1	1	0	0	0	0	0	0	0					0	19	0	1	1	10	1
13909.5	7.851	209	51	0	0	0	6	0	0	1	0	0	0	10	0	1	0	0	0	0	0	0	1	0	0	0	0	0	0	1	2	1	0	0	1	0	0	0	1			0	0	20	0	1	3	9	2
14020	7.905	227	64	0		0	2	0	0	1	0	0	1	4	0	0	0	0	0	0	0	0	0	0	0	0	0		0	2	0	0	0	0	0	0	0	0					0	40	0	4	8	10	2
14313.4	7.999	190	44	1		0	2	1	0	4	0	0		6		0	0	0	1	1				1	1	0				1	0	1	1	1				0						52		0	9	17	2
14473.6	8.038	155	62	0		2	3	1	1	2	0	0	0	6	0	1	0	0	2	0		0	0	0	0	0	1		0	4	0	0	3	1	0	0	0	0					0	44	0	3	13	13	0
14596.9	8.068	264	75	0		0	3	0	0	6	0	1	0	2	0	0	0	0	0	0		0	0	0	0	0			0	2	0	1	0	0	0	0		1					0	48	0	2	13	11	6
15447.9	8.278	130	52	0		2	2	0	0	3	0	0	0	3	0	0	0	0	0	0		0	0	0	1	0			0	0	0	1	0	0	0	0		1					0	67	0	2	13	20	2
15533	8.303	147	49	0		0	4	0	0	1	0	0	0	4	1	0	1	0	0	0		0	0	1	0	0			0	3	1	1	2	0	0	2		0					0	73	0	3	14	17	2
15890.4	8.408	172	51	2	0	0	1	0	0	6	0	1	0	5	0	0	0	0	0	0	1	1	0	0	0	1	0	0	1	0	0	0	0	0	0	0	0	1	0			0	2	88	0	2	8	15	2
16213.8	8.503	116	51	2	0	0	1	0	1	2	0	2	0	6	0	0	0	1	0	0	0	0	0	1	0	0	0	0	0	3	1	1	0	0	0	0	0	0	0	1		0	0	56	0	2	15	11	2
16571.3	8.608	123	65	2	1	0	0	0	0	2	1	1	0	1	0	0	0	0	0	0	0	0	0	0	0	0	0	0	0	0	1	0	0	0	0	0	0	0	1	1		0	2	50	1	0	14	3	4
16894.7	8.703	137	57	3	1	0	1	0	0	6	0	1	0	2	0	0	0	0	0	0	0	0	0	0	0	2	0	0	0	2	1	1	0	0	0	0	0	0	0	0		0	1	48	0	3	12	6	1
17235.1	8.803	174	85	4		0	0	0	0	8	0	0	1	3	0	0	0	0	0	0		0	0	0	0	1			0	0	0	0	0	0	0	0		1					1	53	0	0	25	12	4
17575.5	8.903	163	82	1		0	0	0	0	4	0	0	0	1	0	1	0	0	0	0		0	0	0	0	1			0	0	3	1	1	0	0	0		0					0	55	0	1	23	11	1
17779.8	8.963	166	81	0	8	0	0	0	1	7	0	0	0	2	0	1	0	0	1	0	0	0	0	0	1	0	0	0	0	1	1	1	0	0	0	0	0	0	0	0		0	1	67	0	1	16	4	4
18103.2	9.058	190	94	1		0	0	0	1	7	0	3	0	0	0	0	0	0	2	0		0	0	1	0	0			0	0	0	0	0	0	0	0		0					0	68	0	0	23	5	4
[truncated: 167 more columns]

## Sheet: Sheet1
Apprx Depth	Age	Goodness of Fit	Quartz	Kspar	Plag	Smectite	Kaolinite	Illite	Chlorite	Biotite	Diatoms	OM	Total	Q+F	K/S	I+C	tot clay	k/clay	s/clay	i/clay
5.904	9546.7	5.27	3.46	0.99	1.05	23.9	10.55	10.61	2.83	4.13	28.4	14.08	100	5.5	0.4414	13.44	47.89	22.0297	49.906	22.1549
5.955	9669.6	5.24	2.98	1.39	1.39	21.33	9.13	9.43	1.94	4.14	33.84	14.43	100	5.76	0.428	11.37	41.83	21.8264	50.9921	22.5436
6.005	9790	5.56	3.49	1.21	1.05	16.99	8.6	7.93	2.24	2.99	42.7	12.8	100	5.75	0.5062	10.17	35.76	24.0492	47.5112	22.1756
6.103	10026.2	5.25	4.13	1.09	1.15	24.76	12.02	11.67	2.01	3.82	31.61	7.74	100	6.37	0.4855	13.68	50.46	23.8208	49.0686	23.1272
6.153	10146.6	6.22	4.89	0.66	1.29	26.19	11.21	13.19	3.12	4.02	21.1	14.33	100	6.84	0.428	16.31	53.71	20.8713	48.7619	24.5578
6.251	10382.8	5.85	6.02	1.73	1.61	29.73	13.18	14.58	3.74	4.49	19.99	4.93	100	9.36	0.4433	18.32	61.23	21.5254	48.5546	23.8119
6.35	10621.3	6.49	4.99	1.28	1.12	26	11.19	11.09	2.42	4.04	24.86	13.01	100	7.39	0.4304	13.51	50.7	22.071	51.2821	21.8738
6.459	10883.9	5.86	4.87	1.26	1.16	26.94	12.64	13.13	2.79	4.42	21.55	11.24	100	7.29	0.4692	15.92	55.5	22.7748	48.5405	23.6577
6.508	11002	5.52	4.47	1.2	0.92	24.47	11.31	10.3	2.45	3.74	24.83	16.31	100	6.59	0.4622	12.75	48.53	23.3052	50.4224	21.224
6.617	11264.6	6.38	3.87	1.21	0.57	21.63	9.9	10.3	2.24	3.95	36.28	10.05	100	5.65	0.4577	12.54	44.07	22.4643	49.081	23.3719
6.702	11469.5	6.56	6.03	0.22	1.17	28.74	11.19	13.94	3.76	4.22	22.03	8.7	100	7.42	0.3894	17.7	57.63	19.417	49.8699	24.1888
6.804	11715.2	6.63	2.24	2.57	3.87	18.54	7.78	8.88	1.42	2.63	40.52	11.55	100	8.68	0.4196	10.3	36.62	21.2452	50.6281	24.249
6.903	11953.8	5.93	3	0.75	0.82	16.65	8.59	5.26	1.79	2.91	38.84	21.39	100	4.57	0.5159	7.05	32.29	26.6027	51.564	16.2899
6.957	12081.3	6.2	2.46	0.69	0.42	14.72	6.94	5.38	1.77	2.5	45.15	19.97	100	3.57	0.4715	7.15	28.81	24.0889	51.0934	18.6741
7.051	12273.5	5.93	1.39	1.8	2.58	12.35	5.73	4.44	1.19	1.99	49.43	19.1	100	5.77	0.464	5.63	23.71	24.167	52.0877	18.7263
7.091	12355.3	6.08	3.55	0.92	0.94	15.74	10.76	9.08	2.53	3.46	43.01	10.01	100	5.41	0.6836	11.61	38.11	28.2341	41.3015	23.8258
7.15	12476	5.87	2.34	0.15	0.27	13.67	8.07	6.72	1.25	2.79	42.3	22.44	100	2.76	0.5903	7.97	29.71	27.1626	46.0114	22.6186
7.253	12686.6	5.53	2.71	0.79	0.97	17.35	8.78	5.4	1.77	2.73	42.44	17.06	100	4.47	0.5061	7.17	33.3	26.3664	52.1021	16.2162
7.308	12799.1	5.65	3.36	0.97	0.85	18.49	9.08	7.1	2.22	3.62	38.17	16.14	100	5.18	0.4911	9.32	36.89	24.6137	50.122	19.2464
7.406	12999.5	5.93	4.24	1.09	1.34	22.48	10.46	8.95	2.54	3.36	32.42	13.12	100	6.67	0.4653	11.49	44.43	23.5427	50.5964	20.144
7.505	13202	6.43	2.96	2.17	2.84	19.68	9.71	7.81	2.13	3.96	36.25	12.49	100	7.97	0.4934	9.94	39.33	24.6885	50.0381	19.8576
7.555	13304.2	6.19	3.98	1.13	1.62	20.46	10.63	9.36	1.85	3.34	29.68	17.95	100	6.73	0.5196	11.21	42.3	25.13	48.3688	22.1277
7.604	13404.4	5.29	2.99	0.97	1.11	17.03	9.17	6.51	1.81	3.31	44.9	12.2	100	5.07	0.5385	8.32	34.52	26.5643	49.3337	18.8586
7.703	13606.9	5.88	2.67	0.47	0.92	13.95	8.61	5.41	1.94	2.64	45.6	17.79	100	4.06	0.6172	7.35	29.91	28.7864	46.6399	18.0876
7.801	13807.3	5.71	2.86	0.91	0.79	16.19	9.46	7.62	2.21	2.9	43.75	13.31	100	4.56	0.5843	9.83	35.48	26.6629	45.6313	21.4769
7.851	13909.5	5.34	2.78	0.41	0.89	14.63	9.34	6.81	1.8	3.22	46.03	14.09	100	4.08	0.6384	8.61	32.58	28.6679	44.9048	20.9024
7.905	14020	6.58	2.56	1.16	1.27	14.78	8.64	5.84	1.3	2.87	43.19	18.39	100	4.99	0.5846	7.14	30.56	28.2723	48.3639	19.1099
7.999	14313.4	5.92	1.96	1.17	1.36	13.57	7.43	4.55	1.68	2.63	46.17	19.48	100	4.49	0.5475	6.23	27.23	27.2861	49.8347	16.7095
8.038	14473.6	6.3	1.56	0.53	0.65	8.64	6.69	5.37	1.34	1.61	50.95	22.66	100	2.74	0.7743	6.71	22.04	30.3539	39.2015	24.3648
8.068	14596.9	5.92	1.94	0.91	0.85	13.41	9.12	5.32	1.91	2.59	42.2	21.75	100	3.7	0.6801	7.23	29.76	30.6452	45.0605	17.8763
8.278	15447.9	6.04	2	1.06	1.31	14.43	9.38	5.09	1.5	2.49	42.72	20.02	100	4.37	0.65	6.59	30.4	30.8553	47.4671	16.7434
8.303	15533	6.62	1.83	1.5	1.92	13.43	8.51	4.7	2.5	2.5	45.46	17.65	100	5.25	0.6337	7.2	29.14	29.2038	46.0879	16.129
8.408	15890.4	5.81	2.08	1.14	1.2	16.82	9.67	4.76	2	3.26	38.56	20.51	100	4.42	0.5749	6.76	33.25	29.0827	50.5865	14.3158
8.503	16213.8	6.5	1.87	1.62	1.65	16.63	9.78	5.62	1.8	3.19	43.56	14.28	100	5.14	0.5881	7.42	33.83	28.9093	49.1576	16.6125
8.608	16571.3	5.86	2.52	1.79	2.23	18.28	9.87	6.12	1.68	3.75	37.87	15.89	100	6.54	0.5399	7.8	35.95	27.4548	50.8484	17.0236
8.703	16894.7	5.68	2.68	1.74	1.42	18.59	11.3	6.49	1.72	3.95	29.62	22.49	100	5.84	0.6079	8.21	38.1	29.6588	48.7927	17.0341
8.803	17235.1	5.78	2.67	1.52	1.35	16.28	11.04	7.58	2.35	3.7	33.19	20.32	100	5.54	0.6781	9.93	37.25	29.6376	43.7047	20.349
8.903	17575.5	6.04	2.3	1.32	1.63	15.31	10.38	8.11	1.85	3.51	31.8	23.79	100	5.25	0.678	9.96	35.65	29.1164	42.9453	22.7489
8.963	17779.8	6.1	2.36	1.26	1.54	16.18	10.38	7.59	1.7	3.11	32.68	23.2	100	5.16	0.6415	9.29	35.85	28.954	45.1325	21.1715
9.058	18103.2	6.16	2.42	1.2	1.44	17.07	10.37	7.07	1.5	2.7	33.57	22.66	100	5.06	0.6075	8.57	36.01	28.7976	47.4035	19.6334
