# Supplementary material for: Vegetation Controls on Weathering Intensity during the Last Deglacial Transition in Southeast Africa
Source: PLoS One. 2014 Nov 18;9(11):e112855. doi: 10.1371/journal.pone.0112855 (PMC4236122; doi:10.1371/journal.pone.0112855)
Supplement: Table S2 — Particle size and clay mineralogy from core MAL05-2A. (XLSX) [file pone.0112855.s002.xlsx]

## Sheet: Sheet1
Supplementary Table 2. XRD clay mineralogy and particle size used in this study.
Depth (mblf)	Age (cal yr BP)	%Smectite	%Kaolinite	%Illite	%Chlorite	%Q+F+B	%Amorph	Silt/Clay	TMAR
5.904	9546.7	23.9	10.55	10.61	2.83	9.63	42.48	0.8619	na
5.955	9669.6	21.33	9.13	9.43	1.94	9.9	48.27	0.8573	0.0074491
6.005	9790	16.99	8.6	7.93	2.24	8.74	55.5	1.0398	0.0059185
6.103	10026.2	24.76	12.02	11.67	2.01	10.19	39.35	0.8534	0.009704
6.153	10146.6	26.19	11.21	13.19	3.12	10.86	35.43	0.7213	0.011
6.251	10382.8	29.73	13.18	14.58	3.74	13.85	24.92	0.8309	0.0148
6.35	10621.3	26	11.19	11.09	2.42	11.43	37.87	0.952	0.0112
6.459	10883.9	26.94	12.64	13.13	2.79	11.71	32.79	0.723	0.0126
6.508	11002	24.47	11.31	10.3	2.45	10.33	41.14	0.7544	0.0105
6.617	11264.6	21.63	9.9	10.3	2.24	9.6	46.33	0.7764	0.0082652
6.702	11469.5	28.74	11.19	13.94	3.76	11.64	30.73	0.6755	0.0138
6.804	11715.2	18.54	7.78	8.88	1.42	11.31	52.07	0.8235	0.0088671
6.903	11953.8	16.65	8.59	5.26	1.79	7.48	60.23	1.1707	0.0063632
6.957	12081.3	14.72	6.94	5.38	1.77	6.07	65.12	1.161	0.0051971
7.051	12273.5	12.35	5.73	4.44	1.19	7.76	68.53	0.8684	0.0051611
7.091	12355.3	15.74	10.76	9.08	2.53	8.87	53.02	1.1676	0.0079866
7.15	12476	13.67	8.07	6.72	1.25	5.55	64.74	1.7166	0.0066641
7.253	12686.6	17.35	8.78	5.4	1.77	7.2	59.5	1.2411	0.007047
7.308	12799.1	18.49	9.08	7.1	2.22	8.8	54.31	1.1407	0.0101
7.406	12999.5	22.48	10.46	8.95	2.54	10.03	45.54	1.1813	0.0116
7.505	13202	19.68	9.71	7.81	2.13	11.93	48.74	0.8735	0.0111
7.555	13304.2	20.46	10.63	9.36	1.85	10.07	47.63	1.2212	0.0111
7.604	13404.4	17.03	9.17	6.51	1.81	8.38	57.1	1.4402	0.0087516
7.703	13606.9	13.95	8.61	5.41	1.94	6.7	63.39	1.2974	0.0072488
7.801	13807.3	16.19	9.46	7.62	2.21	7.46	57.06	1.2624	0.0086739
7.851	13909.5	14.63	9.34	6.81	1.8	7.3	60.12	1.2003	0.0085742
7.905	14020	14.78	8.64	5.84	1.3	7.86	61.58	1.0736	0.0080298
7.999	14313.4	13.57	7.43	4.55	1.68	7.12	65.65	1.2401	0.0031459
8.038	14473.6	8.64	6.69	5.37	1.34	4.35	73.61	1.3572	0.0020579
8.068	14596.9	13.41	9.12	5.32	1.91	6.29	63.95	1.526	0.002891
8.278	15447.9	14.43	9.38	5.09	1.5	6.86	62.74	1.5313	0.002897
8.303	15533	13.43	8.51	4.7	2.5	7.75	63.11	1.476	0.0033018
8.408	15890.4	16.82	9.67	4.76	2	7.68	59.07	1.5923	0.0042567
8.503	16213.8	16.63	9.78	5.62	1.8	8.33	57.84	1.5074	0.0045111
8.608	16571.3	18.28	9.87	6.12	1.68	10.29	53.76	1.5028	0.0052251
8.703	16894.7	18.59	11.3	6.49	1.72	9.79	52.11	1.9002	0.005651
8.803	17235.1	16.28	11.04	7.58	2.35	9.24	53.51	1.9469	0.0053464
8.903	17575.5	15.31	10.38	8.11	1.85	8.76	55.59	1.8385	0.0048851
8.963	17779.8	16.18	10.38	7.59	1.7	8.27	55.88	1.8939	0.0052062
9.058	18103.2	17.07	10.37	7.07	1.5	7.76	56.23	1.8957	0.0046834
